# Supplementary material for: An Advanced Tape-Stripping Approach for High-Efficiency Sampling on Non-Absorbent Surfaces
Source: Int J Environ Res Public Health. 2022 Oct 1;19(19):12571. doi: 10.3390/ijerph191912571 (PMC9564726; doi:10.3390/ijerph191912571)
Supplement: Supplementary file 1 [file ijerph-19-12571-s001.zip]

Archive with 2 entries (2 files):
- Supplementary File S2.pdf
- Video S1.mp4
